# Supplementary material for: Anticancer Activity of Continentalic Acid in B-Cell Lymphoma
Source: Molecules. 2021 Nov 12;26(22):6845. doi: 10.3390/molecules26226845 (PMC8625780; doi:10.3390/molecules26226845)
Supplement: Supplementary file 1 [file molecules-26-06845-s001.zip]

Archive with 1 entries (1 files):
- molecules-1378289-supplementary.pdf
